# Supplementary material for: Association of high LDL concentrations with erectile dysfunction from a Mendelian randomization study
Source: Sci Rep. 2023 Dec 14;13:22252. doi: 10.1038/s41598-023-49771-1 (PMC10721885; doi:10.1038/s41598-023-49771-1)
Supplement: Supplementary file 1 — Supplementary Tables. [file 41598_2023_49771_MOESM1_ESM.xlsx]

## Sheet: eTable 1
Supplementary Table 1. Information of genetic instrumental variants associated with LDL cholesterol located within 100 kb windows from gene HMGCR, NPC1L1 or PCSK9.
SNP	Chromosome	Position (build 37)	EA	NEA	EAF	Beta	SE	P value	R2	F-statistics
HMGCR
rs10066707	5	74560579	A	G	0.4169	0.0497	0.0054	2.97303e-19	0.00120093	108.077
rs10515198	5	74641560	A	G	0.1029	0.0599	0.0061	5.98963e-22	0.00066243	114.683
rs12659791	5	74757758	C	T	0.1557	0.0433	0.005	1.422e-18	0.000492937	85.328
rs12916	5	74656539	C	T	0.4314	0.0733	0.0038	7.79112e-78	0.00263588	444.936
rs3804231	5	74696779	A	G	0.1319	0.0642	0.0053	1.88408e-29	0.000943875	163.462
rs3857388	5	74620377	C	T	0.128	0.0421	0.0059	2.2009e-11	0.000395659	68.4511
rs72633962	5	74569028	C	T	0.1412	0.06	0.0072	3.32736e-15	0.00087309	72.6181
NPC1L1
rs2073547	7	44582331	G	A	0.1939	0.0485	0.0049	1.92309e-21	0.000735326	125.014
rs217386	7	44600695	A	G	0.4077	-0.0363	0.0038	1.20393e-19	0.000636393	110.178
rs7791240	7	44602589	C	T	0.09103	0.0425	0.0065	1.83802e-10	0.000298911	48.3911
PCSK9
rs10493176	1	55538552	G	T	0.1148	-0.0776	0.0102	2.53513e-14	0.00122387	105.448
rs11206510	1	55496039	C	T	0.1544	-0.0831	0.005	2.38013e-53	0.0018032	312.174
rs11206514	1	55516004	A	C	0.6108	0.0507	0.0041	9.94947e-33	0.00122213	211.68
rs11583974	1	55551718	A	G	0.03034	0.0646	0.0117	3.95103e-09	0.000245544	24.5489
rs11591147	1	55505647	T	G	0.01715	-0.497	0.018	8.57038e-143	0.00832711	650.056
rs12067569	1	55528629	A	G	0.0343	0.0885	0.01	1.96607e-17	0.000518863	85.2738
rs2479394	1	55486064	A	G	0.715	-0.0386	0.0041	1.58416e-19	0.000607233	105.085
rs2479409	1	55504650	A	G	0.6675	-0.0642	0.0041	2.51478e-50	0.00182954	317.033
rs2495495	1	55496556	C	T	0.8654	-0.0342	0.0059	3.51998e-08	0.000272486	44.2641
rs4927193	1	55509872	C	T	0.1306	-0.0352	0.0056	4.26874e-11	0.00028137	48.6927
rs572512	1	55517344	T	C	0.3456	0.0478	0.0047	5.30884e-26	0.00103348	155.764
rs585131	1	55524116	T	C	0.8153	0.0637	0.005	2.69898e-35	0.00122206	205.273
HMGCR, 3-hydroxy-3-methylglutaryl coenzyme A; NPC1L1, Niemann-Pick C1-Like 1; PCSK9, proprotein convertase subtilisin/kexin type 9; SNP, Single-Nucleotide Polymorphism; EA, Efect Allele; NEA, Non-efect Allele; EAF, Efect Allele Frequency

## Sheet: eTable 2
Supplementary Table 2. Associations between genetically proxied inhibition of HMGCR, NPC1L1, or PCSK9 and coronary heart disease.
Exposure	Outcome	OR (95%CI)	P value
HMGCR	coronary heart disease	1.44 (1.26- 1.65)	8.3e-08
NPC1L1	coronary heart disease	1.66 (1.49- 1.84)	1.8e-21
PCSK9	coronary heart disease	1.67 (1.44- 1.92)	3.5e-12
HMGCR, 3-hydroxy-3-methylglutaryl coenzyme A; NPC1L1, Niemann-Pick C1-Like 1; PCSK9, proprotein convertase subtilisin/kexin type 9; OR, Odds Ratio; CI, confdence interval
